# Supplementary material for: Autophagy Inhibition Enhances Anti-Glioblastoma Effects of Pyrazolo[3,4-d]pyrimidine Tyrosine Kinase Inhibitors
Source: Life (Basel). 2022 Sep 27;12(10):1503. doi: 10.3390/life12101503 (PMC9605466; doi:10.3390/life12101503)
Supplement: Supplementary file 1 [file life-12-01503-s001.zip]

Archive with 1 entries (1 files):
- life-1881579-supplementary.pdf
